# Supplementary material for: The socio-economic impacts of Covid-19 restrictions: Data from the coastal city of Mombasa, Kenya
Source: Data Brief. 2020 Sep 18;33:106317. doi: 10.1016/j.dib.2020.106317 (PMC7499072; doi:10.1016/j.dib.2020.106317)
Supplement: Supplementary file 1 [file mmc1.xml]

<?xml version="1.0" encoding="utf-8" standalone="no"?>
<data>
  <datasets>
    <author>justuskithiia@gmail.com</author>
    <type>0</type>
    <dataset>
      <value>6</value>
      <reason>Other (please explain)</reason>
      <comments>Raw data is available</comments>
    </dataset>
  </datasets>
</data>
