# Supplementary material for: The socio-economic impacts of Covid-19 restrictions: Data from the coastal city of Mombasa, Kenya
Source: Data Brief. 2020 Sep 18;33:106317. doi: 10.1016/j.dib.2020.106317 (PMC7499072; doi:10.1016/j.dib.2020.106317)
Supplement: Supplementary file 2 [file mmc2.xlsx]

## Sheet: COVID-RAW DATA (2)
Timestamp	What is your gender?	What is your age category?	What is your highest level of education?	Sub-county of residence within Mombasa County?	What is your household size? (Please indicate the total number of people in your household)	State the total number of dependents in your household? (if any)	Prior to covid-19, what was your source of livelihood?	How has the Covid-19 pandemic affected your source of livelihood?	Your current source of income?	Are you able to continue earning a living by working from home?	If yes, what challenges (if any) are you facing working from home?	In what ways has the Covid-19 restrictions affected you and/or your family?	Which of the following sources of information on Covid-19 do you rely on most?	Would you trust the government to take care of vulnerable groups during Covid-19?	If you selected option 3 above, please explain why?	State whether supply of the following services has been enough, insufficient or lacking in your household: [Water]	State whether supply of the following services has been enough, insufficient or lacking in your household: [Electricity]	State whether supply of the following services has been enough, insufficient or lacking in your household: [Health Services]	State whether supply of the following services has been enough, insufficient or lacking in your household: [Housing & Accomodation]	Which of the following has been most challenging to you during this period?	In your opinion, in what ways has the COVID-19 crisis challenged the established norms in Mombasa?	On a scale of 1-5, 1 being ‚Äò‚Äôwell prepared‚Äô‚Äô and 5 being ‚Äò‚Äônot prepared‚Äô‚Äô, how has Covid-19 prepared you to face similar crisis in the future?	Do you find the health guidelines given by the government difficult to follow	If yes, why?
2020/05/20 2:43:44 PM GMT+3	Female	25-34	Post Graduate	Nyali	2	NA	Full-time employment	had salary reduced	Salary only	Yes	Distraction, unknown performance metrics	Economic and financially	National Government	Trust	NA	Electricity	NA	NA	NA	Separation from family/friends	NA	2	No	NA
2020/05/20 4:01:37 PM GMT+3	Female	25-34	Graduate	Nyali	3	2	Self employment	reduced business	I have none at the moment	No	NA	I'm not able to reach to my clients because of inter county boundaries	Electronic Media (i.e. TV, Radio)	Neither trust nor mistrust	NA	Insufficient	Enough	Insufficient	Enough	Spending more time at home	COVID-19 has interfered with our relationship with God. Closing churches and mosque has really affected people because people pray, praise and worship God for His deliverance	3	Maybe	NA
2020/05/20 4:17:00 PM GMT+3	Male	55+	Graduate	Kisauni	5	NA	Full-time employment	Still on salary	Employment	Yes	Equipment, cost of connectivity	Stressed members, higher cost of food, demand for equipment and network for online education	National Government	Neither trust nor mistrust	NA	Lacking	Enough	Lacking	Insufficient	Guiding children on school work	Hindered movement of people and goods for economic activity	3	Maybe	NA
2020/05/20 4:18:38 PM GMT+3	Male	35-44	Graduate	Mvita	2	2	Full-time employment	had salary reduced	Employment	Yes	Slow internet	Movement	National Government	Neither trust nor mistrust	Na	Insufficient	Enough	Insufficient	Insufficient	Separation from family/friends	Socializing	2	No	Ease of understanding
2020/05/20 4:41:31 PM GMT+3	Female	45-54	Secondary School	Changamwe	2	1	Self employment	closed business	None	No	NA	No money for food and bills	Electronic Media (i.e. TV, Radio)	Trust	NA	Insufficient	Enough	Enough	Insufficient	Lack of income	Lack of budiness	1	No	NA
2020/05/20 4:45:57 PM GMT+3	Female	35-44	Graduate	Mvita	3	NA	Teaching	closed business	None	No	NA	Restricted movement in door house confinement and depression	Social Media (i.e. Facebook, Twitter, Instagram)	Neither trust nor mistrust	NA	Enough	Enough	Insufficient	Enough	Separation from family/friends	NA	5	No	NA
2020/05/20 4:52:08 PM GMT+3	Male	35-44	Graduate	Mvita	7	6	Full-time employment	Maintaining payment	TUM	Maybe	NA	Cannot commute to sell products	National Government	Do not trust	They don't have a reliable health system in place.	Enough	Enough	Insufficient	Enough	Not attending Church/Mosque	It has created economic lockdown	3	No	NA
2020/05/20 4:55:39 PM GMT+3	Male	45-54	Post Graduate	Mvita	5	4	Self employment	reduced business	Self employed	Yes	Lack of time to meet clients	Rewtricted public gatherings and access to specific zones reduced possible business encounters	National Government	Do not trust	Lacks basic information on populace	Enough	Enough	Enough	Enough	Lack of income	Cultural settings of close sharing	2	Yes	Staying home social distancing preventing income activities with no practical support
2020/05/20 4:55:54 PM GMT+3	Male	45-54	Post Graduate	Mvita	5	4	Self employment	reduced business	Self employed	Yes	Lack of time to meet clients	Rewtricted public gatherings and access to specific zones reduced possible business encounters	National Government	Do not trust	Lacks basic information on populace	Enough	Enough	Enough	Enough	Lack of income	Cultural settings of close sharing	2	Yes	Staying home social distancing preventing income activities with no practical support
2020/05/20 5:04:55 PM GMT+3	Male	35-44	Graduate	Kisauni	5	NA	Full-time employment	closed business	Business	No	NA	Reduced source of income	Social Media (i.e. Facebook, Twitter, Instagram)	Do not trust	Due to high level of corruption and nepotism.	Enough	Enough	Insufficient	Enough	Not attending Church/Mosque	Praying in the mosques during this Holy month, locked down of old town and social gatherings among family and friends during Ramadhan.	3	Yes	No civil education carried out to the grass roots communities and rural areas imcluding people living with disabilities.
2020/05/20 5:26:33 PM GMT+3	Male	35-44	Graduate	Changamwe	3	5	Full-time employment	had salary reduced	None	Yes	None	Limited movement	National Government	Trust	NA	Enough	Enough	Insufficient	Enough	Lack of income	Closing of business	2	No	NA
2020/05/20 5:43:57 PM GMT+3	Male	55+	Post Graduate	Kisauni	7	5	Pension	unable to find menial jobs	Pension	No	NA	We cannot commit contact business	Electronic Media (i.e. TV, Radio)	Neither trust nor mistrust	There are many people who have been suffering without being attended	Enough	Enough	Insufficient	Insufficient	Lack of income	Not able to attend church services, not able to carryout businesses and look for jobs.	3	No	NA
2020/05/20 5:55:06 PM GMT+3	Male	35-44	College	Kisauni	7	5	Full-time employment	My job is still in full operation	Employment	No	Am not able to work from home	I cant visit my kids due to restriction of movement	Social Media (i.e. Facebook, Twitter, Instagram)	Do not trust	The government does not have personnel with the will power of assisting. They politicize everything plus corruption is in their mind	Insufficient	Insufficient	Insufficient	Insufficient	Separation from family/friends	Freedom of movement_x000D_ Shopping is not easy due to long lines _x000D_ Worshipping in churches is no more_x000D_ Locked social places eg bars_x000D_ No comfort around barber shops	4	Yes	It's difficult to maintain social distance in crouded place
2020/05/20 6:04:05 PM GMT+3	Male	35-44	Post Graduate	Changamwe	5	4	Full-time employment	had salary reduced	Salary	Yes	Distraction from family members, noises from the kids and neighborhood	We cannot interact closely,we can't visit family members,we can't socialize with families,even prayers has been affected us we pray individually now .	National Government	Do not trust	Lot of corruption involved, cumbersome procedures,not familiar with reality on the ground,poor coordination team to assist the needy	Insufficient	Insufficient	Insufficient	Insufficient	Loss of business	It has interrupted the social fabric of caosterians	4	No	NA
2020/05/20 6:05:32 PM GMT+3	Female	25-34	Graduate	Nyali	3	1	Self employment	reduced business	Savings	Maybe	NA	Limited mobility	Social Media (i.e. Facebook, Twitter, Instagram)	Neither trust nor mistrust	NA	Enough	Enough	Enough	Enough	Separation from family/friends	Limited mobility	3	No	NA
2020/05/20 6:07:13 PM GMT+3	Female	45-54	Post Graduate	Nyali	2	0	Full-time employment	Unaffected	Employment	Yes	Some tasks require physical presence in the office_x000D_	Inability to visit ailing parents in other parts of the country	National Government	Neither trust nor mistrust	NA	Enough	Enough	Enough	Enough	Not attending Church/Mosque	Religious norms like prayers in churches and mosques and most especially during Ramadhan	2	No	NA
2020/05/20 6:22:49 PM GMT+3	Male	25-34	Graduate	Changamwe	3	2	Casual employment	closed business	None	No	NA	No income, no rent,	Social Media (i.e. Facebook, Twitter, Instagram)	Neither trust nor mistrust	NA	Enough	Enough	Enough	Insufficient	Lack of income	Everyone is struggling to make ends meet... abit of leniency would go a long way	2	No	NA
2020/05/20 6:26:34 PM GMT+3	Female	18-24	College	Nyali	2	0	Full-time employment	Still earning a living	Paid Internship	Yes	Unclear specifications during task allocation and lack of proper time management to complete the tasks due to family restrictions.	Insufficient family time	Electronic Media (i.e. TV, Radio)	Do not trust	Frequent misappropriation of funds within the government	Enough	Enough	Insufficient	Enough	Not attending Church/Mosque	Closure of restaurants serving local Swahili food. Most locals are hired in the eatery business.	2	No	NA
2020/05/20 6:42:47 PM GMT+3	Male	25-34	Post Graduate	Mvita	7	5	Casual employment	reduced business	Parttime jobs	No	Bundles	Food	Electronic Media (i.e. TV, Radio)	Do not trust	NA	Insufficient	Insufficient	Insufficient	Insufficient	Lack of income	Jobs	3	Yes	NA
2020/05/20 6:48:32 PM GMT+3	Female	35-44	College	Nyali	5	3	Self employment	closed business	Bussiness	No	NA	Cant make income	Electronic Media (i.e. TV, Radio)	Do not trust	Gvt would divert relief help	Enough	Enough	Enough	Insufficient	Lack of income	Restrictions of movement	2	No	NA
2020/05/20 6:51:42 PM GMT+3	Male	35-44	Post Graduate	Kisauni	4	5	Full-time employment	Working from home and everything remained normal	Monthly summary	Yes	Conduct field surveys which is part of my working	Cessation of movements has affected our time bound projects that we were supposed to do in other counties	National Government	Do not trust	The names were registered in my area didn‚Äôt focus on vulnerable community and I have never seen distributions in my areas	Insufficient	Enough	Lacking	Insufficient	Separation from family/friends	NA	4	Maybe	e.g. wearing of masks should only be at public places not the way police harassing even if you are alone
2020/05/20 6:59:43 PM GMT+3	Male	25-34	College	Kisauni	5	NA	Full-time employment	had salary reduced	Employment on half salary	Yes	Scarcity of internet	Household expenses are higher and expensive	National Government	Do not trust	There has never been equally distribution and support to the right needy families.	Insufficient	Enough	Enough	Enough	Not attending Church/Mosque	Broken the business system and the normal system of supply from other counties	2	No	NA
2020/05/20 7:03:39 PM GMT+3	Male	45-54	Post Graduate	Kisauni	4	3	Full-time employment	reduced business	Salary	Yes	None	We can't move around as used	National Government	Trust	NA	Enough	Enough	Enough	Enough	Spending more time at home	Religious and social gatherings have been affected	3	No	NA
2020/05/20 7:12:46 PM GMT+3	Female	25-34	Graduate	Kisauni	5	3	Full-time employment	reduced business	salary	Yes	working environment not conducive thus low production	schooling of my kids greatly affected	National Government	Do not trust	corruption	Enough	Enough	Insufficient	Enough	Not attending Church/Mosque	NA	3	Yes	difficult to adjust
2020/05/20 7:21:57 PM GMT+3	Male	25-34	Graduate	Nyali	1	NA	Full-time employment	had salary reduced	Salary	Maybe	NA	Upkeep, since the salary was reduced its difficult to sustain the normal way of living	Social Media (i.e. Facebook, Twitter, Instagram)	Trust	NA	Enough	Insufficient	Insufficient	Insufficient	Separation from family/friends	The social being of livelihood through intetaction anf gathering especially in this holy season to our muslims brothers , also economic wise, many business have closed hence leading to financial constraints	3	No	NA
2020/05/20 7:22:43 PM GMT+3	Male	35-44	College	Kisauni	10	12	Full-time employment	was stood down/unpaid leave	Salary	Maybe	No internet and gadgets	Cessation of movement	National Government	Neither trust nor mistrust	They are endowed	Lacking	Insufficient	Insufficient	Insufficient	Lack of income	Ni movement, businesses are closed no money	3	No	NA
2020/05/20 7:32:34 PM GMT+3	Female	45-54	Post Graduate	Mvita	8	6	Full-time employment	Just working with minimal interruptions	Employment,rentals	Yes	Internet interruptions	Mostly my children who are supposed to be in school	Social Media (i.e. Facebook, Twitter, Instagram)	Do not trust	Never seen this government being serious with anything	Enough	Enough	Enough	Enough	Separation from family/friends	It has affected oir social & religeous life	1	No	NA
2020/05/20 7:50:39 PM GMT+3	Female	25-34	Graduate	Kisauni	4	5	Full-time employment	reduced business	Stipend	Yes	No Wi-Fi, much disturbance from kids, low space	Reduced livelihoods, lack of work exposure, no school, no beach etc.	Electronic Media (i.e. TV, Radio)	Do not trust	Despite the fact of people being restricted to stay home to prevent the conduct/spread of covid 19, they are not getting other help like food, eletricity, rent from government. Additionally, people who depended on laundry for livelihood are no longer finding the job easy because people are afraid of conducting corona	Insufficient	Insufficient	Insufficient	Insufficient	Loss of business	NA	2	No	NA
2020/05/20 7:53:04 PM GMT+3	Male	35-44	College	Kisauni	3	5	Cotract	Still working	Contract	No	NA	the expenditures have gone up	National Government	Neither trust nor mistrust	NA	Enough	Enough	Enough	Enough	Not attending Church/Mosque	People are Cautious	3	No	NA
2020/05/20 8:20:26 PM GMT+3	Male	25-34	Graduate	Nyali	5	3	Self employment	closed business	Freelancing	No	NA	Reduced income	Electronic Media (i.e. TV, Radio)	Do not trust	Corruption aming the government officials	Insufficient	Enough	Insufficient	Enough	Lack of income	Reduced movement in Mombasa hence reduced income in many businesses	3	No	NA
2020/05/20 8:52:37 PM GMT+3	Female	35-44	Graduate	Mvita	5	4	Full-time employment	Still on normal pay	Salary	Maybe	NA	Unable to move wherever you want	Social Media (i.e. Facebook, Twitter, Instagram)	Neither trust nor mistrust	NA	Enough	Enough	Insufficient	Enough	Separation from family/friends	Communal living can be dangerous as people share so much and this can be a source of infections	2	No	NA
2020/05/20 8:57:50 PM GMT+3	Male	45-54	Graduate	Changamwe	8	2	Full-time employment	reduced business	Insurance sales	No	NA	Reduced business revenue	National Government	Do not trust	Luclustre approach, unable to provide even the free masks which they promised yet they are heavely funded by donars	Insufficient	Enough	Insufficient	Enough	Loss of business	Restricted movements and partial lockdown,curfews , unable to meet potential clients to grow incomes,prices of goods and services are bound to increase	1	No	NA
2020/05/20 9:05:36 PM GMT+3	Female	35-44	Post Graduate	Mvita	7	6	Full-time employment	Working in shifts	Salary	Yes	Internet challenges	Low income	National Government	Neither trust nor mistrust	NA	Insufficient	Enough	Insufficient	Insufficient	Separation from family/friends	Low income and separation from family	5	No	NA
2020/05/20 9:13:30 PM GMT+3	Male	25-34	Graduate	Nyali	1	1	Full-time employment	reduced business	Employment	Yes	None	Unable to travel	National Government	Neither trust nor mistrust	NA	Enough	Enough	Enough	Insufficient	Separation from family/friends	No social interactions	4	No	NA
2020/05/20 9:17:08 PM GMT+3	Female	35-44	Graduate	Kisauni	4	2	Full-time employment	reduced business	Salary	Maybe	NA	High cost of living	Electronic Media (i.e. TV, Radio)	Trust	NA	Enough	Enough	Enough	Enough	Separation from family/friends	Swimming and visiting interesting sites	1	No	NA
2020/05/20 9:19:19 PM GMT+3	Female	35-44	Graduate	Kisauni	3	2	Full-time employment	reduced business	Salary	Maybe	NA	High cost of living	Electronic Media (i.e. TV, Radio)	Trust	NA	Enough	Enough	Enough	Enough	Separation from family/friends	Swimming and visiting interesting sites	1	No	NA
2020/05/20 9:24:42 PM GMT+3	Female	35-44	Post Graduate	Mvita	5	3	Self employment	reduced business	Business	No	NA	Restricted movement	Social Media (i.e. Facebook, Twitter, Instagram)	Neither trust nor mistrust	NA	Enough	Enough	Enough	Enough	Lack of income	NA	3	No	NA
2020/05/20 9:36:46 PM GMT+3	Female	35-44	Graduate	Mvita	8	6	Full-time employment	I am not in business	My job	No	N/A	We coughed for a while in the first two weeks.	County Government	Trust	N/A	Insufficient	Enough	Enough	Enough	Spending more time at home	We no longer go to church.	5	Maybe	N/A
2020/05/20 10:13:29 PM GMT+3	Male	35-44	Post Graduate	Nyali	6	4	Full-time employment	had salary reduced	Salary	Yes	None	Can not access my investment that is outside my county of residence	Electronic Media (i.e. TV, Radio)	Trust	NA	Enough	Enough	Enough	Enough	Separation from family/friends	Being a tourist destination, nightlife has been severely affected	2	No	NA
2020/05/20 10:23:32 PM GMT+3	Male	25-34	Post Graduate	Kisauni	4	NA	partial employment	reduced business	salary	No	NA	reduced income	Electronic Media (i.e. TV, Radio)	Trust	NA	Enough	Enough	Insufficient	Enough	Loss of business	reduced business hence reduced in income	3	No	NA
2020/05/20 10:27:19 PM GMT+3	Female	35-44	Post Graduate	Kisauni	1	0	Full-time employment	Income not affected	Employment	Yes	Inadequate infrastructure	Physical distancing	National Government	Trust	NA	Enough	Enough	Enough	Enough	Separation from family/friends	Low business from entertainment industry	3	No	NA
2020/05/20 11:02:35 PM GMT+3	Female	45-54	Secondary School	Nyali	8	6	Self employment	closed business	i stoped my busines and depending on wellwishers	No	no customers at home and the hotels are closed icant work at home	financial contribution has been total afected	Electronic Media (i.e. TV, Radio)	Neither trust nor mistrust	NA	Enough	Enough	Lacking	Insufficient	Loss of business	the covid 19 has created a lot of missunderstanding, genda based violence and,hunger	5	Yes	The facilities within our local community are limited
2020/05/20 11:24:15 PM GMT+3	Male	35-44	Post Graduate	Nyali	6	4	Full-time employment	reduced business	Employment	Yes	Increased expense on internet; Interupted by kids; limited space; no face-face meetings	Educations stopped; more food expenses; no physical exercise	National Government	Trust	NA	Enough	Enough	Enough	Enough	Spending more time at home	No meetings. No leisure activities. culture of togetherness	2	No	NA
2020/05/21 1:57:13 AM GMT+3	Male	35-44	Post Graduate	Likoni	1	0	Self employment	reduced business	Self employment	Yes	Limited access to target groups and fieldwork; distractions; loss of team spirit; power outages; poor drainage	Limited recreation	National Government	Trust	NA	Enough	Insufficient	Enough	Enough	Loss of business	Tilted to cooperate with the state; shift to metropolitanism; value of informal sector; value of family and community; viability of formally working from home	2	No	NA
2020/05/21 6:41:27 AM GMT+3	Male	45-54	Graduate	Kisauni	4	3	Full-time employment	closed business	Salary	Yes	NA	High cost of living	Electronic Media (i.e. TV, Radio)	Do not trust	Have not seen any help even after registering households	Enough	Enough	Enough	Enough	Loss of business	No church, no socialiazing, minimum movement,lockdown of kwale and kilifi cant access goods and services from this regions	3	No	NA
2020/05/21 8:10:16 AM GMT+3	Male	35-44	Graduate	Nyali	8	7	Full-time employment	had salary reduced	Reduced salary	Yes	Access to records	Children are held in indoors, no schools, no outdoor games, insecurity	National Government	Trust	NA	Insufficient	Enough	Enough	Insufficient	Lack of income	It is nolonger Mombasa Raha a city of nightlife _x000D_ It is nolonger a tourists city	3	No	NA
2020/05/21 8:59:13 AM GMT+3	Male	25-34	College	Nyali	3	0	Self employment	closed business	Family	No	NA	1	Social Media (i.e. Facebook, Twitter, Instagram)	Neither trust nor mistrust	NA	Enough	Enough	Insufficient	Insufficient	Lack of income	Mombasa is a social city so the lockdown and covid has taken away the social nature of the city.	3	Maybe	NA
2020/05/21 9:04:26 AM GMT+3	Female	25-34	College	Nyali	4	0	Full-time employment	NA	Ministry of health	Maybe	NA	Business went down	National Government	Trust	NA	Enough	Enough	Enough	Enough	Not attending Church/Mosque	Most business close down	2	No	NA
2020/05/21 9:22:53 AM GMT+3	Female	25-34	Graduate	Nyali	5	4	Full-time employment	Still working	Employment	Maybe	NA	We are unable to go for vacation, home schooling is challenging	Electronic Media (i.e. TV, Radio)	Trust	NA	Enough	Enough	Enough	Enough	Not attending Church/Mosque	Greetings and interaction	3	No	NA
2020/05/21 9:23:22 AM GMT+3	Male	35-44	Post Graduate	Nyali	5	3	Full-time employment	still keep my job	employement	Yes	Multi-tasking work with school needs. Lack of proper infrastructure for work- desk, tables, computers	it has had both positive and negative effects- Positive - increased time with family; Negative - increased costs of living since we had to budget for new things for school kids. It has affected the kids psychologically not knowing and understanding why they cant go t school.	Electronic Media (i.e. TV, Radio)	Do not trust	Our systems are poorly designed to handle any emergencies and pandemics. We hear more complains from those affected about the way government has handled them. Information is also not trusted.	Insufficient	Enough	Insufficient	Enough	Not attending Church/Mosque	Poor planning makes enforcement difficult as well as offering structured support to vulnerable groups _x000D_ Reliance on one economic activity e.g. tourism is a high risk. Mombasa needs to think of other economic activities.	3	Maybe	NA
2020/05/21 9:39:39 AM GMT+3	Female	35-44	Graduate	Nyali	4	2	Full-time employment	reduced business	Salary	Yes	Internet	Schooling	Electronic Media (i.e. TV, Radio)	Do not trust	Lack of proper planning	Enough	Enough	Insufficient	Enough	Separation from family/friends	Social gatherings ...prayer meetings	3	No	NA
2020/05/21 9:43:27 AM GMT+3	Male	25-34	Post Graduate	Nyali	2	2	Full-time employment	None	Salary	Yes	hardware	Ability to visit each other	National Government	Neither trust nor mistrust	NA	Enough	Enough	Insufficient	Insufficient	Separation from family/friends	In Mombasa, face to face communication in both business and social engagement is appreciated. We are not able to close some business deals because of this.	3	No	NA
2020/05/21 9:46:25 AM GMT+3	Female	25-34	Graduate	Nyali	1	0	Full-time employment	had salary reduced	Salary	No	I am in service industry and may not be able to effect the same at home	We are unable to meet and do functions	National Government	Do not trust	They cant. Corruption	Enough	Enough	Enough	Enough	Separation from family/friends	It has affected the hospitality culture in Mombasa	3	Yes	It is so tough to stay home and survive loneliness
2020/05/21 10:15:24 AM GMT+3	Male	25-34	Secondary School	Nyali	3	2	Self employment	reduced business	Same Business	Maybe	Internet	Restricted Movement + Low Business Income	National Government	Do not trust	Help doesn't reach mashinani	Enough	Enough	Insufficient	Enough	Spending more time at home	Movement Restrictions and Limited Interactions	1	No	NA
2020/05/21 10:39:44 AM GMT+3	Female	35-44	College	Kisauni	4	3	Full-time employment	reduced business	Same as before	Yes	acquring new business	some were locked out in other town,hence no physical interaction	Electronic Media (i.e. TV, Radio)	Do not trust	government may mean well, those to execute the plan are the ones who maybe biased and resources will not be distributed evenly	Enough	Enough	Enough	Enough	Separation from family/friends	clousure of small businesses which majority depend on for normal livelihood	3	No	NA
2020/05/21 11:07:53 AM GMT+3	Male	35-44	Graduate	Kisauni	4	5	Full-time employment	was laid off	N/A	No	N/A	Mobility	National Government	Do not trust	Government not commtted	Insufficient	Enough	Insufficient	Insufficient	Spending more time at home	Poverty and lack of alternative sources of income	2	No	NA
2020/05/21 11:21:58 AM GMT+3	Female	35-44	Graduate	Nyali	4	2	Full-time employment	had salary reduced	salary	Yes	disruption from family, internet connection problem	with restricted movement there is nothing much you can do	National Government	Neither trust nor mistrust	NA	Insufficient	Insufficient	Insufficient	Enough	Not attending Church/Mosque	life style change; shaking hands, maintaining social distancing which is not our norm.	2	Yes	inadequate equipment, lack of livelihood support
2020/05/21 12:50:47 PM GMT+3	Male	35-44	Graduate	Changamwe	8	6	Self employment	reduced business	Business	Yes	Reduced activities and connectivity	Movement to business sites, collaborators, suppliers and clients	Electronic Media (i.e. TV, Radio)	Do not trust	They have no systemic structures to do that. Corruption is inevitable.	Insufficient	Enough	Enough	Enough	Loss of business	Social fabric has been disturbed. It won't be the same again since covid looks like it will become endemic	2	No	NA
2020/05/21 1:13:09 PM GMT+3	Male	35-44	Graduate	Nyali	4	3	Full-time employment	Hasn‚Äôt been affected	100000	Yes	I prefer having Face to face communication than calls and conferencing with our staff.	Lockdown happened while we in mombasa yet I work in Uasin Gishu County on a project	National Government	Trust	NA	Enough	Enough	Enough	Enough	Spending more time at home	Most household live from hand to mouth. It is not easy for most breadwinners to provide since again they‚Äôre dependent on wage jobs that have been affected most eg construction, minor, electrical repairs, woodwork etc. You can also see that the weather in mombasa right now is causing a lot of reason for home improvements but that‚Äôs not easy to happen since Covid-19 measures legally restrict th…	1	No	NA
2020/05/21 1:15:13 PM GMT+3	Female	45-54	College	Kisauni	11	5	Friends & Family	closed business	Nil	No	NA	Unable to meet family as usual_x000D_ Life has become more tough	National Government	Do not trust	As I am currently jobless the government has not been able to provide food how much more take care of vulnerable groups affected by Covid-19	Enough	Enough	Insufficient	Enough	Lack of income	Stopped all celebrations and we people of Mombasa love social gatherings_x000D_ We cannot go out freely with our day to day activities without time restrictions	3	No	NA
2020/05/21 1:44:25 PM GMT+3	Male	35-44	Graduate	Kisauni	4	5	Full-time employment	was laid off	N/A	No	N/A	Mobility	National Government	Do not trust	Government not commtted	Insufficient	Enough	Insufficient	Insufficient	Spending more time at home	Poverty and lack of alternative sources of income	2	No	NA
2020/05/21 2:02:17 PM GMT+3	Female	25-34	Graduate	Nyali	4	3	Casual employment	was stood down/unpaid leave	Small businesses	No	NA	Physiological we are disturbed_x000D_ Economically, spiritually, socially we are disturbed _x000D_ The government directives measures are also tough one of my family member was locked in the other county we have never seen him since the government came with new measures of flattening the curve. _x000D_ We are all restricted by the measures put in place resulting to change our normal behaviors.	National Government	Do not trust	The people who have been assigned of taking care of the vulnerable group do not reach those people instead the care is directed to those who are not in need of such.	Lacking	Lacking	Insufficient	Lacking	Lack of income	Mombasa has it own culture and as a result of the pandemic it has shrinked down what used to be normal especially during the month of Ramadhan people are forced to comply with government directives to flatten the curve, another this is curfew abigg number of economy has been flattened down due to covid-19.	1	No	NA
2020/05/21 2:30:36 PM GMT+3	Male	35-44	Graduate	Nyali	7	6	Self employment	reduced business	SAVINGS	Yes	LACK OF RELIABLE INTERNET	UNABLE TO ACQUIRE BASIC NEEDS	National Government	Do not trust	THE PEOPLE GIVEN THE MANDATE TO DISTRIBUTE TO THE NEEDFUL TEND TO IGNORE THE MOST VULNERABLE AND THEY HELP THERE FRIENDS	Insufficient	Enough	Enough	Enough	Lack of income	IT HAS MADE PEOPLE BE MORE AWRE OF THERE HEALTH AND GFINANCIAL STATUS	1	No	NA
2020/05/21 3:15:24 PM GMT+3	Female	25-34	College	Mvita	7	3	Full-time employment	was stood down/unpaid leave	-	No	NA	No work unpaid leave	National Government	Trust	NA	Lacking	Enough	Enough	Enough	Lack of income	No business no money circulation hence poverty and hunger	2	No	NA
2020/05/21 5:49:37 PM GMT+3	Male	35-44	Graduate	Kisauni	5	4	Self employment	closed business	None	Maybe	NA	Lack of travel	Electronic Media (i.e. TV, Radio)	Neither trust nor mistrust	NA	Insufficient	Enough	Insufficient	Insufficient	Separation from family/friends	Social fabric has been eroded	2	No	NA
2020/05/22 11:19:35 AM GMT+3	Female	25-34	College	Mvita	6	6	Menial Job	reduced business	Small business	No	NA	The cessation of movement has brought financial constraints	National Government	Neither trust nor mistrust	NA	Enough	Enough	Lacking	Enough	Lack of income	1. No get together for families_x000D_ 2. Prayers at mosque_x000D_ 3. Taking a meal together during iftar	4	Yes	No transparency
2020/05/22 11:42:50 AM GMT+3	Male	35-44	College	Kisauni	4	3	Full-time employment	Other income streams stopped.	Salary	No	NA	Making ends meet has become a challenge.	Independent research online.	Neither trust nor mistrust	NA	Enough	Enough	Enough	Enough	Lack of income	Social interactions has been greatly affected.	1	Yes	With loss/ or reduced income, to comply with the health guidelines is difficult.
2020/05/22 1:12:11 PM GMT+3	Female	25-34	Graduate	Nyali	1	0	Friends & Family	Sources of income has reduced	No source of income at the moment	No	NA	Sources of income has been reduced,physical contact restricted	National Government	Neither trust nor mistrust	NA	Insufficient	Enough	Enough	Enough	Lack of income	Our lifestyles have been altered ,people have to cope with though economic time as they try to follow government directives especially staying at home for safety purposes and cessation of movement.	3	No	NA
2020/05/22 2:38:50 PM GMT+3	Female	45-54	Post Graduate	Nyali	1	0	Full-time employment	It has not	Salary	Yes	Working from home is more taxing. its expensive because of the data bundles we have to use for meetings. The assumption that we are going nowhere and everybody has turned digital there are a myriad virtual meetings to attend, surveys to fill and reports to write	Lack of movement to go check on the sick, the old and just enjoy nature	Print Media (i.e. Newspaper, Magazines)	Do not trust	So far it has not been successful, very many vulnerable groups have not received the free food promised. Basic things like masks have not freely been provided to all. Water is still a valuable commodity not accessed by all so no the vulnerable groups are suffering	Enough	Enough	Enough	Enough	Separation from family/friends	Being an island, a city and homes for many, the lockdown is affecting livelihoods of many people who invested in the county.	1	No	NA
2020/05/22 2:39:43 PM GMT+3	Male	45-54	Post Graduate	Nyali	4	3	Self employment	closed business	Savings	No	Unable to visit place of work due to movement restrictions	Loss of income	Internet	Neither trust nor mistrust	NA	Enough	Enough	Enough	Enough	Loss of business	Online shopping and home delivery has become more established. People used to eating at restaurants now preparing food at home. Physical distancing and personal hygiene still a challenge	3	No	NA
2020/05/22 3:58:07 PM GMT+3	Male	45-54	Post Graduate	Nyali	3	2	Self employment	No effect	Employment	Yes	Home-schooling for children, housework as staff staying home	Restricted our movement and connections very considerably	Electronic Media (i.e. TV, Radio)	Do not trust	Minimal preparation, poor track record in managing money, and in deliver of services	Enough	Enough	Enough	Enough	I am fortunate, none has been very challenging	Economic hardship, uncertainty of future health/prosperity, undermining social fabric	2	Maybe	They are unclear, mixed messags, contradictory, poorly prepared
2020/05/22 4:20:10 PM GMT+3	Female	25-34	Post Graduate	Kisauni	5	2	Full-time employment	No change	Salary	Yes	Time management, stress from working at home and homeschooling_x000D_	working at home means little time for family fun times. Income from spouse greately reduced	National Government	Neither trust nor mistrust	NA	Enough	Enough	Insufficient	Enough	Spending more time at home	NA	3	Maybe	NA
2020/05/22 4:54:30 PM GMT+3	Male	45-54	Post Graduate	Nyali	3	2	Full-time employment	It hasn't affected it	Salary	Yes	Exhorbitant internet costs	Reduced our mobi;ity	Electronic Media (i.e. TV, Radio)	Do not trust	Their past record of corrupt and time-wasting inefficiency	Enough	Enough	Enough	Enough	Not attending Church/Mosque	Mobility of persons	4	No	NA
2020/05/22 5:16:39 PM GMT+3	Male	25-34	Graduate	Nyali	4	3	Full-time employment	Paid though delayed salary	Loans	Maybe	No internet connection, spent alot of money to buy bundles	Food is expensive i.e. Buying one tomato at 30 shillings.	Social Media (i.e. Facebook, Twitter, Instagram)	Do not trust	For example, in nyali subcounty food distribution was selective. Many vulnerable family were not reached, there was poor mapping of the needy. In some case food was given only to Muslims because because of fasting as if only those fasting were being affected by corvid-19.	Insufficient	Insufficient	Insufficient	Insufficient	Spending more time at home	Reduced socializing	3	Maybe	The government is only giving guidelines and doing little to support implementing such guidelines
2020/05/22 6:54:20 PM GMT+3	Male	45-54	Post Graduate	Kisauni	5	3	Full-time employment	reduced income	Employment	Yes	reduced income from consultancy services	Increased expenses	Electronic Media (i.e. TV, Radio)	Trust	NA	Insufficient	Enough	Enough	Enough	Loss of business	limited face to face engagement	2	No	NA
2020/05/22 9:00:11 PM GMT+3	Female	35-44	Graduate	Kisauni	1	0	Freelance salesperson	unable to find menial jobs	No income at all	No	NA	Financial difficulties, less contact in person	National Government	Do not trust	I am at venerable stage but have not received any support from the government	Enough	Insufficient	Lacking	Insufficient	Lack of income	Wearing of masks, social distancing	3	No	NA
2020/05/23 9:23:51 AM GMT+3	Male	35-44	Post Graduate	Mvita	2	3	Full-time employment	reduced business	Salary	Yes	Less time of concentration	Social distance and movements	National Government	Trust	NA	Lacking	Enough	Enough	Lacking	Loss of business	Reduced businesses	5	No	NA
2020/05/23 9:43:20 AM GMT+3	Female	45-54	College	Kisauni	5	4	Sales in insurance	I can't reach clients anymore. No more sales	None	No	My work involves meeting clients physically, which I can now not do.	Having no source of income is a big challenge as bills remain unsettled.	Electronic Media (i.e. TV, Radio)	Do not trust	Our government doesn't deliver at all on what they promise. Our names were written down in March, so that we could get food. We have not seen anything. It's a government of empty words.	Insufficient	Enough	Lacking	Lacking	I have been affected by all of them	Free movement doing our businesses is a big challenge.	1	Yes	Wearing masks alone is very uncomfortable.
2020/05/23 11:31:25 AM GMT+3	Female	25-34	College	Nyali	2	1	Self employment	closed business	No income	No	NA	I cant access my family in upcountry	Social Media (i.e. Facebook, Twitter, Instagram)	Neither trust nor mistrust	NA	Lacking	Insufficient	Insufficient	Lacking	Loss of business	NA	2	No	NA
2020/05/26 10:44:31 PM GMT+3	Male	18-24	Graduate	Changamwe	7	4	Self employment	reduced business	Play station	No	NA	No worship _x000D_ Inability to put food on the table _x000D_ We are unable to meet and unite as one family due to cessation of movement	Electronic Media (i.e. TV, Radio)	Do not trust	The ever rampant corruption	Insufficient	Enough	Insufficient	Insufficient	Not attending Church/Mosque	NA	3	Maybe	NA
2020/05/27 2:48:40 PM GMT+3	Female	25-34	Graduate	Kisauni	6	NA	Self employment	closed business	Employment	Yes	NA	Loss of business therefore by finding employment I have to use Uber to commit to work everyday which is expensive	Electronic Media (i.e. TV, Radio)	Do not trust	Based on what we have seen during the pandemic, the government cannot fully take care of vulnerable people	Enough	Enough	Enough	Enough	Lack of income	NA	3	Maybe	NA
2020/05/28 7:18:25 AM GMT+3	Male	25-34	Secondary School	Kisauni	5	1	Self employment	closed business	Am getting smoll amount from my brother in tanzania	No	NA	This pandemic has affect my family alot	Electronic Media (i.e. TV, Radio)	Do not trust	Because the government they not care about their citizen . From the day kenya getting freedom apto now they can't even afford even feed their citizen.üò≠üò≠	Insufficient	Enough	Insufficient	Lacking	Lack of income	NA	1	Yes	Because I care about myself and my family.
2020/05/28 8:29:41 AM GMT+3	Male	45-54	Post Graduate	Mvita	10	8	Full-time employment	had salary reduced	SME	Maybe	NA	Economic constraints	National Government	Trust	NA	Enough	Enough	Insufficient	Insufficient	Lack of income	Restricted busines activity	1	No	NA
2020/05/28 10:37:23 AM GMT+3	Male	35-44	Post Graduate	Kisauni	9	8	Full-time employment	had salary reduced	Full time employment under salary cut by half	No	NA	Has disabled the assistance that I could get where would collect maize from our home in Malindi	National Government	Do not trust	The government officers are greedy and are not ashamed of stealing food and other basic amenities meant for the poor and less privileged members of the community	Lacking	Insufficient	Insufficient	Enough	Lack of income	NA	3	No	NA
2020/05/28 11:34:38 AM GMT+3	Male	45-54	College	Kisauni	6	6	Self employment	closed business	None	No	No lack of direct contact with my clients	NoHustling..as before t in interacting wth my clients main source of income etc..shops closed early ..brought apprehension and suppression if not depression to some margin and unforeseeable future by creating fear of the unknown enemy .brief No Money.	Electronic Media (i.e. TV, Radio)	Do not trust	Because already it's my third month has seen no help they dont practice what they preach..wheres the food ..wheres the mon eff y 2k per week thet promised ..we are at the frontline in marketing the country . Wheres the Ministry of tourism ? It's not even looked back to exam i ne how most of us are failing wth famillies y eff t we pay licences to the government ITS AN ABSOLUTE SHAME TO THE MINISTR…	Insufficient	Enough	Insufficient	Enough	Lack of income	General lif eff style and livjng norms ..no cash	2	No	NA
2020/05/28 6:39:08 PM GMT+3	Male	25-34	Graduate	Nyali	1	0	Self employment	reduced business	Business	No	NA	Lose of Business Opportunities	Friends & Family	Neither trust nor mistrust	NA	Insufficient	Enough	Enough	Insufficient	Loss of business	Reduced Businnesses	4	Maybe	NA
2020/05/28 7:25:02 PM GMT+3	Female	55+	Post Graduate	Mvita	3	2	Full-time employment	Stayed at home	Salary	Yes	Cant reach some resources	Dormant life	Electronic Media (i.e. TV, Radio)	Trust	NA	Enough	Enough	Enough	Enough	Spending more time at home	Schools, mosques and churches are closed	1	No	NA
2020/05/29 11:06:17 AM GMT+3	Male	45-54	Graduate	Changamwe	6	5	Full-time employment	had salary reduced	Full time employment	No	NA	_x000D_ _x000D_ 1.Reduced income_x000D_ 2. Disrupted children's education _x000D_ 3. Reduced movement resulting in curtailed social life _x000D_ 4. No access to medical facilities in other counties	Electronic Media (i.e. TV, Radio)	Do not trust	There has been no demonstrable goodwill from the government insofar as taking care of the vulnerable group in the society. _x000D_ We've seen halfhearted efforts to distribute foodstuff, but not much else. It takes so much more effort to reach all the vulnerable people all over the country.	Insufficient	Insufficient	Insufficient	Insufficient	Lack of income	1. Economically, Mombasa has been disrupted as many businesses have closed down._x000D_ 2. Socially, as there are no gatherings. Prayer houses are closed.	3	No	NA
2020/05/29 12:12:12 PM GMT+3	Female	55+	College	Nyali	5	NA	Full-time employment	The same	Salary	Maybe	NA	Not able to reach my home land where there is to be done man	National Government	Do not trust	Have heard so much cries from those peoopp	Insufficient	Insufficient	Insufficient	Insufficient	Not attending Church/Mosque	NA	5	No	NA
2020/05/29 2:49:46 PM GMT+3	Male	35-44	Graduate	Nyali	4	3	Full-time employment	was stood down/unpaid leave	Salary	Maybe	No work at all.	My wife was laid off and my kid can't move freely yet she is at the playful stage	National Government	Do not trust	I have seen the government not concerned about the less fortunate in the society. Imagine a government demolishing houses at this time of the pandemic??	Insufficient	Insufficient	Insufficient	Insufficient	Lack of income	People are not willing to abandon their religious beliefs and follow the ministry guidelines.	2	Yes	Our social set up is not good. We were brought up in a society of togetherness. Again lack of understanding of the effects of Coronavirus plus loss of jobs is a big challenge to every household.
2020/05/29 3:45:49 PM GMT+3	Male	35-44	College	Nyali	1	3	Full-time employment	was laid off	none	Maybe	NA	I dont know	National Government	Neither trust nor mistrust	NA	Insufficient	Enough	Lacking	Enough	Not attending Church/Mosque	NA	3	Yes	Mask is turning to be dagerous when wone for a long period of time
2020/05/29 4:07:29 PM GMT+3	Male	35-44	College	Nyali	6	5	Self employment	closed business	None (assistance) by well wishers	No	N/A	For not working and earning	Friends & Family	Do not trust	Because since the pandemic have not received any as assistance from the Government.	Insufficient	Insufficient	Insufficient	Insufficient	Lack of income	Businesses closed! Economy paralysed.	5	Yes	Without food and you have children no peace of mind to cooperate.
2020/05/29 4:12:32 PM GMT+3	Male	25-34	College	Nyali	3	3	Casual employment	unable to find menial jobs	Casual	No	NA	Lack of income	Electronic Media (i.e. TV, Radio)	Trust	NA	Lacking	Enough	Lacking	Lacking	Lack of income	Severely	1	No	NA
2020/05/29 4:36:46 PM GMT+3	Male	25-34	Graduate	Nyali	1	NA	Full-time employment	My close relatives businesses slowed down	Employee of Mombasa county	No	NA	They cant work as usual and earn their normal livelyhood	National Government	Neither trust nor mistrust	NA	Enough	Enough	Enough	Enough	Not attending Church/Mosque	Low money circulation due to businesses closure	3	Maybe	NA
2020/05/29 5:38:22 PM GMT+3	Female	35-44	Post Graduate	Kisauni	5	5	Full-time employment	reduced business	10000	No	NA	Hard to meet family needs	National Government	Trust	NA	Insufficient	Insufficient	Insufficient	Insufficient	Spending more time at home	NA	1	No	NA
2020/05/29 6:58:38 PM GMT+3	Male	55+	Secondary School	Nyali	5	1	Self employment	reduced business	30000	No	no business	no movement	National Government	Trust	NA	Insufficient	Enough	Insufficient	Insufficient	Lack of income	Lifestyle confusion	5	Yes	Lack of facilities eg water,sanitizers
2020/05/29 6:58:49 PM GMT+3	Male	55+	Secondary School	Nyali	5	1	Self employment	reduced business	30000	No	no business	no movement	National Government	Trust	NA	Insufficient	Enough	Insufficient	Insufficient	Lack of income	Lifestyle confusion	5	Yes	Lack of facilities eg water,sanitizers
2020/05/29 8:52:14 PM GMT+3	Female	45-54	College	Mvita	3	1	Full-time employment	had salary reduced	Employment	Yes	Multitasking between house chores,workand family attention	We are unable to go out for recreation as often therefore forced to stay at one place which can be depressing	Electronic Media (i.e. TV, Radio)	Trust	NA	Enough	Enough	Insufficient	Enough	Not attending Church/Mosque	NA	3	No	NA
2020/05/30 11:48:07 AM GMT+3	Female	45-54	Secondary School	Mvita	5	3	Self employment	closed business	There is no source of income.	No	NA	Reduced income	National Government	Do not trust	We have not seen it happen.	Enough	Enough	Insufficient	Enough	Lack of income	Not sure	3	No	NA
2020/05/30 11:52:30 AM GMT+3	Male	18-24	Secondary School	Mvita	5	3	Friends & Family	reduced business	None	No	NA	There is reduced income.	Social Media (i.e. Facebook, Twitter, Instagram)	Do not trust	It has not happened ever since Corona started.	Enough	Enough	Lacking	Enough	Lack of income	Not sure.	5	Yes	NA
2020/05/30 12:17:44 PM GMT+3	Male	18-24	Secondary School	Mvita	5	5	Casual employment	reduced business	Nothing	No	NA	Lack foof and other personal amenities	National Government	Trust	NA	Insufficient	Insufficient	Lacking	Lacking	Lack of income	NA	5	No	NA
2020/05/30 12:17:44 PM GMT+3	Male	18-24	Secondary School	Mvita	5	5	Casual employment	reduced business	Nothing	No	NA	Lack foof and other personal amenities	National Government	Trust	NA	Insufficient	Insufficient	Lacking	Lacking	Lack of income	NA	5	No	NA
2020/06/02 3:15:28 PM GMT+3	Female	25-34	Post Graduate	Nyali	5	3	Full-time employment	reduced business	Just the small salary i get	Maybe	NA	You can't access a lot of things	Social Media (i.e. Facebook, Twitter, Instagram)	Neither trust nor mistrust	NA	Insufficient	Insufficient	Insufficient	Insufficient	Lack of income	It has rendered peoples life	3	Maybe	NA
